# Supplementary material for: Surface-Enhanced Raman Scattering from Dye Molecules in Silicon Nanowire Structures Decorated by Gold Nanoparticles
Source: Int J Mol Sci. 2022 Feb 26;23(5):2590. doi: 10.3390/ijms23052590 (PMC8910339; doi:10.3390/ijms23052590)
Supplement: Supplementary file 1 [file ijms-23-02590-s001.zip]

Archive with 1 entries (1 files):
- ijms-1581671-supplementary.pdf
